# Supplementary material for: Correlation of clinical features and genetic profiles of stromal interaction molecule 1 (STIM1) in colorectal cancers
Source: Oncotarget. 2015 Nov 3;6(39):42169–82. doi: 10.18632/oncotarget.5888 (PMC4747217; doi:10.18632/oncotarget.5888)
Supplement: Supplementary file 2 [file oncotarget-06-42169-s002.xlsx]

## Sheet: 20150830.crc.stim1.Supplementar
Probes	Category	COAD/READ
STIM1	Homodirectional	up/up
PPP2R3A	Homodirectional	up/up
LOC92017	Homodirectional	up/up
CD59	Homodirectional	up/up
SPTLC2	Homodirectional	up/up
EMP2	Homodirectional	up/up
EMP2.1	Homodirectional	up/up
GNAQ	Homodirectional	up/up
MMP2	Homodirectional	up/up
ETS1	Homodirectional	up/up
SOD3	Homodirectional	up/up
COL21A1	Homodirectional	up/up
CDGAP	Homodirectional	up/up
CACNA1C	Homodirectional	up/up
HSPA1A	Homodirectional	up/up
REPS2	Homodirectional	up/up
CLMN	Homodirectional	up/up
PRKD1	Homodirectional	up/up
PCDH7	Homodirectional	up/up
LOC51760	Homodirectional	up/up
TEAD2	Homodirectional	up/up
FZD8	Homodirectional	up/up
ANKRD6	Homodirectional	up/up
CD59.1	Homodirectional	up/up
FMNL2	Homodirectional	up/up
DKFZp564I1922	Homodirectional	up/up
PRRX1	Homodirectional	up/up
MID2	Homodirectional	up/up
PCDHB2	Homodirectional	up/up
SLC16A3	Homodirectional	up/up
MEIS1	Homodirectional	up/up
GLIS3	Homodirectional	up/up
ZNF185	Homodirectional	up/up
NFIB	Homodirectional	up/up
ATBF1	Homodirectional	up/up
MMP11	Homodirectional	up/up
RRAGB	Homodirectional	up/up
GALNT6	Homodirectional	up/up
BTBD3	Homodirectional	up/up
IL1F5	Homodirectional	up/up
GRID1	Homodirectional	up/up
RASIP1	Homodirectional	up/up
FER1L3	Homodirectional	up/up
COL1A2	Homodirectional	up/up
CSPG2	Homodirectional	up/up
LPPR4	Homodirectional	up/up
GNE	Homodirectional	up/up
NRP2	Homodirectional	up/up
FLJ23548	Homodirectional	up/up
PSMB7	Homodirectional	up/up
CSS3	Homodirectional	up/up
RAB3IL1	Homodirectional	up/up
EVER2	Homodirectional	up/up
WIPI49	Homodirectional	up/up
NPR3	Homodirectional	up/up
AGPAT4	Homodirectional	up/up
AIP1	Homodirectional	up/up
ABCA1	Homodirectional	up/up
ECM1	Homodirectional	up/up
LOC83690	Homodirectional	up/up
ANTXR1	Homodirectional	up/up
RTN2	Homodirectional	up/up
FLJ23554	Homodirectional	up/up
COL6A3	Homodirectional	up/up
COL13A1	Homodirectional	up/up
COL5A1	Homodirectional	up/up
NTRK2	Homodirectional	up/up
KLF9	Homodirectional	up/up
CXorf43	Homodirectional	up/up
DKFZp761D112	Homodirectional	up/up
FLJ10157	Homodirectional	up/up
GLI3	Homodirectional	up/up
CNIH3	Homodirectional	up/up
AEBP1	Homodirectional	up/up
COL5A2	Homodirectional	up/up
FN1	Homodirectional	up/up
OLFML2A	Homodirectional	up/up
MMP14	Homodirectional	up/up
FLJ42925	Homodirectional	up/up
CDH11	Homodirectional	up/up
DKK2	Homodirectional	up/up
COL11A1	Homodirectional	up/up
SFRP4	Homodirectional	up/up
HSPA1A.1	Homodirectional	up/up
EMP1	Homodirectional	up/up
GUCY1A3	Homodirectional	up/up
PYGB	Homodirectional	up/up
GNAI1	Homodirectional	up/up
PLAC1	Homodirectional	up/up
SFRP2	Homodirectional	up/up
THBS2	Homodirectional	up/up
LOXL1	Homodirectional	up/up
INHBA	Homodirectional	up/up
KCNJ12	Homodirectional	up/up
CYP26B1	Homodirectional	up/up
COL12A1	Homodirectional	up/up
SLIT2	Homodirectional	up/up
CHST4	Homodirectional	up/up
NXN	Homodirectional	up/up
CTHRC1	Homodirectional	up/up
CYP1B1	Homodirectional	up/up
COL8A2	Homodirectional	up/up
LOC401097	Homodirectional	up/up
SLC22A3	Homodirectional	up/up
G1P3	Homodirectional	up/up
MGC33947	Homodirectional	up/up
FGFBP1	Homodirectional	up/up
NOX4	Homodirectional	up/up
MRVI1	Homodirectional	up/up
KCNS3	Homodirectional	up/up
CDH2	Homodirectional	up/up
EGR2	Homodirectional	up/up
ITGBL1	Homodirectional	up/up
ITGBL1.1	Homodirectional	up/up
TPM2	Homodirectional	up/up
DBC1	Homodirectional	up/up
LOC387914	Homodirectional	up/up
ARNT2	Homodirectional	up/up
WWTR1	Homodirectional	up/up
WWTR1.1	Homodirectional	up/up
C20orf82	Homodirectional	up/up
POSTN	Homodirectional	up/up
ZNF549	Homodirectional	up/up
LOX	Homodirectional	up/up
CD24	Homodirectional	up/up
COL10A1	Homodirectional	up/up
KRT6B	Homodirectional	up/up
PCDHB16	Homodirectional	up/up
CGI	Homodirectional	up/up
FLJ34960	Homodirectional	up/up
OGN	Homodirectional	up/up
GAS1	Homodirectional	up/up
CALB2	Homodirectional	up/up
TACSTD2	Homodirectional	up/up
B7	Homodirectional	up/up
DMRT2	Homodirectional	up/up
BEAN	Homodirectional	up/up
CA2	Homodirectional	up/up
CREG2	Homodirectional	up/up
THBS4	Homodirectional	up/up
BEX2	Homodirectional	up/up
NPTX2	Homodirectional	up/up
FLJ38736	Homodirectional	up/up
AFAP	Opposite change	up/down
AFAP.1	Opposite change	up/down
PCCA	Opposite change	up/down
NAT8	Opposite change	up/down
CXCL12	Opposite change	up/down
NMNAT2	Opposite change	up/down
LOC284033	Opposite change	up/down
ZIC2	Opposite change	up/down
ZIC2.1	Opposite change	up/down
SNRPN	Opposite change	up/down
SNRPN.1	Opposite change	up/down
ZNF606	Opposite change	up/down
PROM1	Opposite change	up/down
SLITRK6	Opposite change	up/down
CCL28	Opposite change	up/down
CGI.1	Opposite change	up/down
FLJ31952	Opposite change	up/down
FLJ10884	Opposite change	up/down
UGT2B11	Opposite change	up/down
HLA	Opposite change	up/down
SMCY	Opposite change	up/down
UNQ2541	Opposite change	up/down
TNKS1BP1	COAD only	up/-
PARVA	COAD only	up/-
MAML2	COAD only	up/-
MAML2.1	COAD only	up/-
RAB2B	COAD only	up/-
MGC35048	COAD only	up/-
KIAA0590	COAD only	up/-
LOC92017.1	COAD only	up/-
RARG	COAD only	up/-
GHR	COAD only	up/-
SBF2	COAD only	up/-
SBF2.1	COAD only	up/-
CD59.2	COAD only	up/-
SYNJ1	COAD only	up/-
CENTG1	COAD only	up/-
EMP2.2	COAD only	up/-
EMP2.3	COAD only	up/-
F8A1	COAD only	up/-
SWAP70	COAD only	up/-
SWAP70.1	COAD only	up/-
SPG3A	COAD only	up/-
GNAQ.1	COAD only	up/-
USP28	COAD only	up/-
FLJ12586	COAD only	up/-
MSN	COAD only	up/-
SWAP70.2	COAD only	up/-
SWAP70.3	COAD only	up/-
CHES1	COAD only	up/-
CHES1.1	COAD only	up/-
SHC3	COAD only	up/-
SHC3.1	COAD only	up/-
KIAA0251	COAD only	up/-
AFAP.2	COAD only	up/-
ZNF75A	COAD only	up/-
MMP2.1	COAD only	up/-
C9orf55	COAD only	up/-
PRKWNK1	COAD only	up/-
PRKWNK1.1	COAD only	up/-
PPAP2A	COAD only	up/-
FLJ38507	COAD only	up/-
FLJ38507.1	COAD only	up/-
UBAP2	COAD only	up/-
JRKL	COAD only	up/-
ECM2	COAD only	up/-
ECM2.1	COAD only	up/-
CACNA1C.1	COAD only	up/-
LRRC27	COAD only	up/-
MGC2474	COAD only	up/-
KIAA1377	COAD only	up/-
HSPA1A.2	COAD only	up/-
HSPA1A.3	COAD only	up/-
KIAA1279	COAD only	up/-
LRP12	COAD only	up/-
REPS2.1	COAD only	up/-
BMPR2	COAD only	up/-
CRNKL1	COAD only	up/-
CDC42EP3	COAD only	up/-
NID2	COAD only	up/-
MARVELD1	COAD only	up/-
PGM2L1	COAD only	up/-
SVIL	COAD only	up/-
ITGAV	COAD only	up/-
CD59.3	COAD only	up/-
CTSS	COAD only	up/-
C20orf42	COAD only	up/-
DDR2	COAD only	up/-
RASAL1	COAD only	up/-
TLR4	COAD only	up/-
LRRN3	COAD only	up/-
SRGAP1	COAD only	up/-
SDPR	COAD only	up/-
FBLN2	COAD only	up/-
DAAM1	COAD only	up/-
IFITM2	COAD only	up/-
DDX26B	COAD only	up/-
C20orf100	COAD only	up/-
UBCE7IP5	COAD only	up/-
UBCE7IP5.1	COAD only	up/-
SCNN1A	COAD only	up/-
MAML2.2	COAD only	up/-
MAML2.3	COAD only	up/-
FIBL	COAD only	up/-
GPC6	COAD only	up/-
GPC6.1	COAD only	up/-
GPC6.2	COAD only	up/-
ZFP36	COAD only	up/-
C9orf150	COAD only	up/-
DUSP5	COAD only	up/-
BAPX1	COAD only	up/-
GPR124	COAD only	up/-
C14orf159	COAD only	up/-
SLC22A15	COAD only	up/-
MAGEL2	COAD only	up/-
FBXO32	COAD only	up/-
FBXO32.1	COAD only	up/-
FBXO32.2	COAD only	up/-
PSMB7.1	COAD only	up/-
DSCR1L1	COAD only	up/-
TRPM4	COAD only	up/-
EVER2.1	COAD only	up/-
GSN	COAD only	up/-
LOC83468	COAD only	up/-
ATRN	COAD only	up/-
ARMCX1	COAD only	up/-
TMEM16A	COAD only	up/-
ADRB2	COAD only	up/-
AGPAT4.1	COAD only	up/-
POLR1C	COAD only	up/-
POLR1C.1	COAD only	up/-
POLR1C.2	COAD only	up/-
POLR1C.3	COAD only	up/-
POLR1C.4	COAD only	up/-
POLR1C.5	COAD only	up/-
SDK1	COAD only	up/-
MGC16044	COAD only	up/-
MGC16044.1	COAD only	up/-
SLC15A3	COAD only	up/-
EDG2	COAD only	up/-
CHRAC1	COAD only	up/-
ARHGAP26	COAD only	up/-
BLNK	COAD only	up/-
KIAA0992	COAD only	up/-
ZNF423	COAD only	up/-
KIAA1434	COAD only	up/-
NTRK2.1	COAD only	up/-
DOK5	COAD only	up/-
COL15A1	COAD only	up/-
SLCO2A1	COAD only	up/-
PHCA	COAD only	up/-
SERPINF1	COAD only	up/-
KIAA1272	COAD only	up/-
KIAA1272.1	COAD only	up/-
IFIH1	COAD only	up/-
ELK3	COAD only	up/-
ELK3.1	COAD only	up/-
PTGER4	COAD only	up/-
CA12	COAD only	up/-
CYP4X1	COAD only	up/-
APOB48R	COAD only	up/-
DKFZp667B0210	COAD only	up/-
SPAG1	COAD only	up/-
TSPYL5	COAD only	up/-
SART2	COAD only	up/-
KCNN4	COAD only	up/-
PDE9A	COAD only	up/-
PRICKLE1	COAD only	up/-
PPIC	COAD only	up/-
CDH19	COAD only	up/-
FLJ20481	COAD only	up/-
FLJ20481.1	COAD only	up/-
MGC9913	COAD only	up/-
A2M	COAD only	up/-
ZNFN1A2	COAD only	up/-
EYA2	COAD only	up/-
KIAA1272.2	COAD only	up/-
KIAA1272.3	COAD only	up/-
FLJ21963	COAD only	up/-
DKFZP586A0522	COAD only	up/-
CBLN1	COAD only	up/-
PLXNC1	COAD only	up/-
LOC136306	COAD only	up/-
FLJ10260	COAD only	up/-
DPYSL3	COAD only	up/-
NEK11	COAD only	up/-
HSPA1A.4	COAD only	up/-
HSPA1A.5	COAD only	up/-
IFI44L	COAD only	up/-
SORL1	COAD only	up/-
ENPP3	COAD only	up/-
MGC19764	COAD only	up/-
CARD6	COAD only	up/-
KLF12	COAD only	up/-
FOXG1B	COAD only	up/-
TRIM6	COAD only	up/-
ASPN	COAD only	up/-
FLJ21736	COAD only	up/-
BCL2	COAD only	up/-
NTN4	COAD only	up/-
MGC61550	COAD only	up/-
MGC61550.1	COAD only	up/-
EPHA4	COAD only	up/-
IFI44	COAD only	up/-
CYP7B1	COAD only	up/-
KLHL3	COAD only	up/-
GLULD1	COAD only	up/-
LRRN1	COAD only	up/-
OAS3	COAD only	up/-
SLC16A2	COAD only	up/-
DNALI1	COAD only	up/-
EYA4	COAD only	up/-
HDAC9	COAD only	up/-
SLC22A3.1	COAD only	up/-
SLC22A3.2	COAD only	up/-
ZNF350	COAD only	up/-
ZNF300	COAD only	up/-
CPM	COAD only	up/-
NLGN4Y	COAD only	up/-
RANBP17	COAD only	up/-
DACT1	COAD only	up/-
MB	COAD only	up/-
KIT	COAD only	up/-
DOCK11	COAD only	up/-
SNCG	COAD only	up/-
AOC3	COAD only	up/-
WNT2	COAD only	up/-
BMX	COAD only	up/-
ADAM32	COAD only	up/-
ETV1	COAD only	up/-
CR2	COAD only	up/-
MYEOV	COAD only	up/-
USP18	COAD only	up/-
CPXM2	COAD only	up/-
SNRPN.2	COAD only	up/-
SNRPN.3	COAD only	up/-
SNRPN.4	COAD only	up/-
SNRPN.5	COAD only	up/-
RSAD2	COAD only	up/-
PROM2	COAD only	up/-
POPDC3	COAD only	up/-
BST2	COAD only	up/-
TMEPAI	COAD only	up/-
SLC16A9	COAD only	up/-
DKFZp779O175	COAD only	up/-
MGC23985	COAD only	up/-
TOX	COAD only	up/-
KLK1	COAD only	up/-
ARHGAP4	COAD only	up/-
FLJ20035	COAD only	up/-
USP2	COAD only	up/-
LOX.1	COAD only	up/-
GSTA3	COAD only	up/-
DAPK2	COAD only	up/-
PLA2G3	COAD only	up/-
ZNF285	COAD only	up/-
CD24.1	COAD only	up/-
EPPK1	COAD only	up/-
EPPK1.1	COAD only	up/-
PRB1	COAD only	up/-
FLJ46385	COAD only	up/-
FLJ46385.1	COAD only	up/-
FGF13	COAD only	up/-
PCSK1	COAD only	up/-
FABP3	COAD only	up/-
FOS	COAD only	up/-
EGR3	COAD only	up/-
EYA1	COAD only	up/-
PLCB4	COAD only	up/-
CGI.2	COAD only	up/-
CGI.3	COAD only	up/-
CGI.4	COAD only	up/-
CGI.5	COAD only	up/-
CGI.6	COAD only	up/-
CGI.7	COAD only	up/-
CGI.8	COAD only	up/-
CGI.9	COAD only	up/-
CGI.10	COAD only	up/-
CGI.11	COAD only	up/-
CGI.12	COAD only	up/-
CGI.13	COAD only	up/-
CGI.14	COAD only	up/-
CGI.15	COAD only	up/-
CGI.16	COAD only	up/-
CGI.17	COAD only	up/-
CGI.18	COAD only	up/-
CGI.19	COAD only	up/-
CGI.20	COAD only	up/-
CGI.21	COAD only	up/-
CGI.22	COAD only	up/-
CGI.23	COAD only	up/-
CGI.24	COAD only	up/-
CGI.25	COAD only	up/-
CGI.26	COAD only	up/-
CGI.27	COAD only	up/-
IL1A	COAD only	up/-
PCDH21	COAD only	up/-
RHBDL2	COAD only	up/-
FBXL16	COAD only	up/-
FLJ31952.1	COAD only	up/-
DCBLD2	COAD only	up/-
FOSB	COAD only	up/-
SEC14L4	COAD only	up/-
C14orf29	COAD only	up/-
LGR5	COAD only	up/-
IFIT1	COAD only	up/-
B7.1	COAD only	up/-
PTPN13	COAD only	up/-
MMP7	COAD only	up/-
VSIG2	COAD only	up/-
UGT2B11.1	COAD only	up/-
HLA.1	COAD only	up/-
HLA.2	COAD only	up/-
HLA.3	COAD only	up/-
HLA.4	COAD only	up/-
HLA.5	COAD only	up/-
HLA.6	COAD only	up/-
HLA.7	COAD only	up/-
HLA.8	COAD only	up/-
HLA.9	COAD only	up/-
HLA.10	COAD only	up/-
HLA.11	COAD only	up/-
HLA.12	COAD only	up/-
HLA.13	COAD only	up/-
HLA.14	COAD only	up/-
HLA.15	COAD only	up/-
HLA.16	COAD only	up/-
HLA.17	COAD only	up/-
HLA.18	COAD only	up/-
HLA.19	COAD only	up/-
HLA.20	COAD only	up/-
HLA.21	COAD only	up/-
HLA.22	COAD only	up/-
HLA.23	COAD only	up/-
HLA.24	COAD only	up/-
HLA.25	COAD only	up/-
HLA.26	COAD only	up/-
AIM2	COAD only	up/-
ADPN	COAD only	up/-
HOXD10	COAD only	up/-
ZD52F10	COAD only	up/-
OXGR1	COAD only	up/-
PSCA	COAD only	up/-
PSCA.1	COAD only	up/-
SLCO1B3	COAD only	up/-
LEMD1	COAD only	up/-
RPL10	Opposite change	down/up
WFS1	Opposite change	down/up
XPNPEP2	Opposite change	down/up
MAGEA9	Opposite change	down/up
CYP4F11	Opposite change	down/up
HPGD	Opposite change	down/up
FAM3B	Opposite change	down/up
GPR81	Opposite change	down/up
IRX2	Opposite change	down/up
UNC93A	Homodirectional	down/down
GCHFR	Homodirectional	down/down
LOC388524	Homodirectional	down/down
RG9MTD2	Homodirectional	down/down
AGMAT	Homodirectional	down/down
GPD1	Homodirectional	down/down
C15orf20	Homodirectional	down/down
HSPB3	Homodirectional	down/down
PSAT1	Homodirectional	down/down
SOAT2	Homodirectional	down/down
UNC5CL	Homodirectional	down/down
HIST1H1B	Homodirectional	down/down
LOC400684	Homodirectional	down/down
DPP4	Homodirectional	down/down
AHCY	Homodirectional	down/down
CSAG1	Homodirectional	down/down
RPS18	Homodirectional	down/down
MTP	Homodirectional	down/down
FXYD2	Homodirectional	down/down
TTR	Homodirectional	down/down
SERPINA7	Homodirectional	down/down
C15orf16	Homodirectional	down/down
RPL10.1	Homodirectional	down/down
RPL10.2	Homodirectional	down/down
LRFN1	Homodirectional	down/down
HSU79274	Homodirectional	down/down
DPPA4	Homodirectional	down/down
GLS2	Homodirectional	down/down
FGB	Homodirectional	down/down
AGT	Homodirectional	down/down
TCP10	Homodirectional	down/down
NTS	Homodirectional	down/down
FLJ22938	Homodirectional	down/down
PHGDH	Homodirectional	down/down
PAMCI	Homodirectional	down/down
HAGHL	Homodirectional	down/down
EPPB9	Homodirectional	down/down
AMSH	Homodirectional	down/down
C6orf78	Homodirectional	down/down
MGC33993	Homodirectional	down/down
STC2	Homodirectional	down/down
UNQ3045	Homodirectional	down/down
CPN1	Homodirectional	down/down
MGC23911	Homodirectional	down/down
MT3	Homodirectional	down/down
BMP7	Homodirectional	down/down
LGALS2	Homodirectional	down/down
FLJ34870	Homodirectional	down/down
SPINK1	Homodirectional	down/down
NPC1L1	Homodirectional	down/down
MMP10	Homodirectional	down/down
GAL	Homodirectional	down/down
DACH1	Homodirectional	down/down
FLJ42461	Homodirectional	down/down
BMP7.1	Homodirectional	down/down
C10orf82	Homodirectional	down/down
DDC	Homodirectional	down/down
ALDH1A1	Homodirectional	down/down
CEACAM8	Homodirectional	down/down
PHYHIPL	Homodirectional	down/down
CHST13	Homodirectional	down/down
CA4	Homodirectional	down/down
PDZK1	Homodirectional	down/down
CDH26	Homodirectional	down/down
EDN3	Homodirectional	down/down
PCP4	Homodirectional	down/down
SLC14A1	Homodirectional	down/down
IGFL2	Homodirectional	down/down
OCA2	Homodirectional	down/down
IGF2	Homodirectional	down/down
IGF2.1	Homodirectional	down/down
EREG	Homodirectional	down/down
SERPINA10	Homodirectional	down/down
IGF2.2	Homodirectional	down/down
IGF2.3	Homodirectional	down/down
FZD10	Homodirectional	down/down
REG1B	Homodirectional	down/down
IGJ	Homodirectional	down/down
IGJ.1	Homodirectional	down/down
ODC1	COAD only	down/-
H2AFZ	COAD only	down/-
ASNS	COAD only	down/-
DUSP15	COAD only	down/-
MAFA	COAD only	down/-
ZNF598	COAD only	down/-
ZNF598.1	COAD only	down/-
SF3A2	COAD only	down/-
RPL23A	COAD only	down/-
RPL23A.1	COAD only	down/-
EIF2S2	COAD only	down/-
TNFAIP2	COAD only	down/-
TNFAIP2.1	COAD only	down/-
CLDN15	COAD only	down/-
LASS1	COAD only	down/-
LASS1.1	COAD only	down/-
APOM	COAD only	down/-
ARTN	COAD only	down/-
CMKOR1	COAD only	down/-
FLJ32009	COAD only	down/-
CAM	COAD only	down/-
LOC51066	COAD only	down/-
GPR153	COAD only	down/-
LOC146325	COAD only	down/-
GAGE5	COAD only	down/-
NLF2	COAD only	down/-
APOA2	COAD only	down/-
CACNA1I	COAD only	down/-
MGC20579	COAD only	down/-
GFRA4	COAD only	down/-
PACSIN1	COAD only	down/-
MST1	COAD only	down/-
MST1.1	COAD only	down/-
MST1.2	COAD only	down/-
MST1.3	COAD only	down/-
GALR3	COAD only	down/-
RPL10.3	COAD only	down/-
RPL10.4	COAD only	down/-
RPL10.5	COAD only	down/-
LRFN1.1	COAD only	down/-
HDAC2	COAD only	down/-
FLJ31568	COAD only	down/-
LOC120224	COAD only	down/-
PROCR	COAD only	down/-
APC2	COAD only	down/-
SOX18	COAD only	down/-
LACTB2	COAD only	down/-
ALDH4A1	COAD only	down/-
CAMKK2	COAD only	down/-
CAMKK2.1	COAD only	down/-
SPANXE	COAD only	down/-
CBLN2	COAD only	down/-
IGFBP1	COAD only	down/-
MYOD1	COAD only	down/-
HIST1H2BN	COAD only	down/-
OVGP1	COAD only	down/-
LOC284001	COAD only	down/-
C9orf62	COAD only	down/-
HABP2	COAD only	down/-
TNNI3	COAD only	down/-
C7orf36	COAD only	down/-
ITPKA	COAD only	down/-
ZNF579	COAD only	down/-
DSC3	COAD only	down/-
MAGEA10	COAD only	down/-
APOA1	COAD only	down/-
AMSH.1	COAD only	down/-
PPAT	COAD only	down/-
ADH4	COAD only	down/-
DNASE1	COAD only	down/-
LYPLA1	COAD only	down/-
NDST4	COAD only	down/-
BTNL3	COAD only	down/-
TM4SF4	COAD only	down/-
FLJ36144	COAD only	down/-
SLC6A14	COAD only	down/-
SLC6A14.1	COAD only	down/-
PMAIP1	COAD only	down/-
FLJ25530	COAD only	down/-
APOB	COAD only	down/-
MSX1	COAD only	down/-
TM4SF5	COAD only	down/-
C10orf125	COAD only	down/-
BMP7.2	COAD only	down/-
PON3	COAD only	down/-
ARSE	COAD only	down/-
LOC92346	COAD only	down/-
PCSK1N	COAD only	down/-
XPNPEP2.1	COAD only	down/-
FLJ32028	COAD only	down/-
RBP2	COAD only	down/-
C21orf81	COAD only	down/-
HOXB13	COAD only	down/-
PLA2G12B	COAD only	down/-
KCNJ3	COAD only	down/-
GNG4	COAD only	down/-
BMP7.3	COAD only	down/-
GAS2	COAD only	down/-
RASL11A	COAD only	down/-
CSTA	COAD only	down/-
C10orf82.1	COAD only	down/-
LOC283174	COAD only	down/-
FGF18	COAD only	down/-
RARRES1	COAD only	down/-
APIN	COAD only	down/-
NEB	COAD only	down/-
CNTNAP2	COAD only	down/-
OTC	COAD only	down/-
XG	COAD only	down/-
CADPS	COAD only	down/-
AREG	COAD only	down/-
PHACTR3	COAD only	down/-
SPACA3	COAD only	down/-
SLC30A2	COAD only	down/-
FBXO2	COAD only	down/-
MMP12	COAD only	down/-
PLA2G4A	COAD only	down/-
PPBP	COAD only	down/-
FLJ20758	READ only	-/down
RPS11	READ only	-/down
MYCN	READ only	-/down
MRPS35	READ only	-/down
SMARCAD1	READ only	-/down
TLX1	READ only	-/down
FXYD7	READ only	-/down
SNRPD1	READ only	-/down
TNFRSF18	READ only	-/down
GSR	READ only	-/down
RPS10	READ only	-/down
UNG2	READ only	-/down
RPL10.6	READ only	-/down
RPL10.7	READ only	-/down
S100A9	READ only	-/down
S100A9.1	READ only	-/down
RPS5	READ only	-/down
NPM1	READ only	-/down
RPS9	READ only	-/down
KHK	READ only	-/down
RPL37A	READ only	-/down
LOC284804	READ only	-/down
TCF7L2	READ only	-/down
TPT1	READ only	-/down
TPT1.1	READ only	-/down
NUP107	READ only	-/down
RPS19	READ only	-/down
C9orf47	READ only	-/down
B2M	READ only	-/down
SPANXC	READ only	-/down
SFXN2	READ only	-/down
RPS21	READ only	-/down
FGFR1OP2	READ only	-/down
CGI.28	READ only	-/down
LOC221143	READ only	-/down
LOC85028	READ only	-/down
DMTF1	READ only	-/down
CYP1A1	READ only	-/down
AMSH.2	READ only	-/down
KIF5A	READ only	-/down
ZNF581	READ only	-/down
NLGN1	READ only	-/down
MGC40157	READ only	-/down
SERPIND1	READ only	-/down
HLA.27	READ only	-/down
IDI1	READ only	-/down
X15E1	READ only	-/down
TMPO	READ only	-/down
TMPO.1	READ only	-/down
LOC57149	READ only	-/down
NDFIP2	READ only	-/down
HNF4A	READ only	-/down
FLJ21934	READ only	-/down
CDH16	READ only	-/down
HLA.28	READ only	-/down
NR0B2	READ only	-/down
TYMS	READ only	-/down
SLC39A5	READ only	-/down
HLA.29	READ only	-/down
DMTF1.1	READ only	-/down
SPRR2B	READ only	-/down
PSMA7	READ only	-/down
CGI.29	READ only	-/down
POLR3G	READ only	-/down
EBF2	READ only	-/down
TARBP2	READ only	-/down
IGKC	READ only	-/down
IGKC.1	READ only	-/down
IGKC.2	READ only	-/down
IGKC.3	READ only	-/down
IGKC.4	READ only	-/down
KRTAP4	READ only	-/down
ZRANB3	READ only	-/down
ZRANB3.1	READ only	-/down
INSM1	READ only	-/down
FLJ11712	READ only	-/down
HPRP8BP	READ only	-/down
POU5F1	READ only	-/down
POU5F1.1	READ only	-/down
IGKC.5	READ only	-/down
IGKC.6	READ only	-/down
IGKC.7	READ only	-/down
IGKC.8	READ only	-/down
IGKC.9	READ only	-/down
RPL10.8	READ only	-/down
RPL10.9	READ only	-/down
HLA.30	READ only	-/down
CML2	READ only	-/down
LOC144347	READ only	-/down
CGI.30	READ only	-/down
CGI.31	READ only	-/down
GSTO1	READ only	-/down
SLC16A1	READ only	-/down
CALML4	READ only	-/down
SPRR3	READ only	-/down
NPM1.1	READ only	-/down
SLC27A5	READ only	-/down
CCR3	READ only	-/down
GLCE	READ only	-/down
C9orf65	READ only	-/down
UBXD3	READ only	-/down
ZNF239	READ only	-/down
LDHB	READ only	-/down
CGI.32	READ only	-/down
CXCL2	READ only	-/down
HLA.31	READ only	-/down
PSMA7.1	READ only	-/down
TYRO3	READ only	-/down
TNFRSF25	READ only	-/down
PFKM	READ only	-/down
LOC284422	READ only	-/down
C20orf40	READ only	-/down
CGI.33	READ only	-/down
GLMN	READ only	-/down
HMGA2	READ only	-/down
TRIM34	READ only	-/down
SUSD3	READ only	-/down
HLA.32	READ only	-/down
TMPO.2	READ only	-/down
TMPO.3	READ only	-/down
CGI.34	READ only	-/down
KIAA0101	READ only	-/down
CGI.35	READ only	-/down
PC	READ only	-/down
CGI.36	READ only	-/down
C6orf125	READ only	-/down
RTN4RL1	READ only	-/down
MPHOSPH6	READ only	-/down
HIST3H2A	READ only	-/down
NDFIP2.1	READ only	-/down
NFE2	READ only	-/down
HLA.33	READ only	-/down
S100A9.2	READ only	-/down
S100A9.3	READ only	-/down
C18orf1	READ only	-/down
LOC93081	READ only	-/down
NOS2A	READ only	-/down
AVEN	READ only	-/down
CPNE7	READ only	-/down
RBMY1A1	READ only	-/down
POU5F1.2	READ only	-/down
POU5F1.3	READ only	-/down
FLJ46041	READ only	-/down
ID1	READ only	-/down
HLA.34	READ only	-/down
DMRT3	READ only	-/down
PACRG	READ only	-/down
UTS2	READ only	-/down
GJA12	READ only	-/down
RASD1	READ only	-/down
LOC55924	READ only	-/down
IGKC.10	READ only	-/down
IGKC.11	READ only	-/down
IGKC.12	READ only	-/down
IGKC.13	READ only	-/down
IGKC.14	READ only	-/down
SULT2A1	READ only	-/down
ADA	READ only	-/down
CLC	READ only	-/down
C10orf82.2	READ only	-/down
X15E1.1	READ only	-/down
RPL10.10	READ only	-/down
RPL10.11	READ only	-/down
ZNF544	READ only	-/down
OR7D2	READ only	-/down
UBE1L	READ only	-/down
GABRA4	READ only	-/down
ZIC2.2	READ only	-/down
ZIC2.3	READ only	-/down
KIAA1244	READ only	-/down
DNMT3L	READ only	-/down
IGHD	READ only	-/down
IGHD.1	READ only	-/down
HLA.35	READ only	-/down
KRTAP4.1	READ only	-/down
HBB	READ only	-/down
FOXD1	READ only	-/down
IL23A	READ only	-/down
MUM1L1	READ only	-/down
ACOX2	READ only	-/down
CPLX2	READ only	-/down
DEPDC6	READ only	-/down
KRTAP4.2	READ only	-/down
IGKC.15	READ only	-/down
IGKC.16	READ only	-/down
IGKC.17	READ only	-/down
IGKC.18	READ only	-/down
IGKC.19	READ only	-/down
KAZALD1	READ only	-/down
IL17D	READ only	-/down
TM4SF2	READ only	-/down
MGC15937	READ only	-/down
FLJ36032	READ only	-/down
FLJ36032.1	READ only	-/down
KRTAP4.3	READ only	-/down
SP5	READ only	-/down
GPA33	READ only	-/down
FLJ22028	READ only	-/down
FLJ22028.1	READ only	-/down
COQ7	READ only	-/down
CXCL3	READ only	-/down
ZNF22	READ only	-/down
CGI.37	READ only	-/down
IGSF10	READ only	-/down
VSNL1	READ only	-/down
TNFRSF10C	READ only	-/down
LRFN1.2	READ only	-/down
BMP4	READ only	-/down
FLJ13841	READ only	-/down
IL8	READ only	-/down
KIAA1244.1	READ only	-/down
DNASE1L3	READ only	-/down
EPHX2	READ only	-/down
BCKDHB	READ only	-/down
KRTAP4.4	READ only	-/down
LOC285533	READ only	-/down
APOBEC3G	READ only	-/down
ARG2	READ only	-/down
FKSG2	READ only	-/down
IGH	READ only	-/down
CXXC6	READ only	-/down
ZRANB3.2	READ only	-/down
ZRANB3.3	READ only	-/down
RPS15A	READ only	-/down
ACE2	READ only	-/down
HLA.36	READ only	-/down
SLC39A14	READ only	-/down
HSPC105	READ only	-/down
ZNF614	READ only	-/down
C20orf40.1	READ only	-/down
MGC16186	READ only	-/down
GUCA2A	READ only	-/down
CYorf15A	READ only	-/down
NDFIP2.2	READ only	-/down
HLA.37	READ only	-/down
TPT1.2	READ only	-/down
TPT1.3	READ only	-/down
PTPRO	READ only	-/down
CD48	READ only	-/down
AOAH	READ only	-/down
IFRG28	READ only	-/down
MICL	READ only	-/down
PMFBP1	READ only	-/down
TCF12	READ only	-/down
HLA.38	READ only	-/down
CCL13	READ only	-/down
HLA.39	READ only	-/down
FLJ22028.2	READ only	-/down
FLJ22028.3	READ only	-/down
POLR3B	READ only	-/down
HLA.40	READ only	-/down
IGKC.20	READ only	-/down
IGKC.21	READ only	-/down
IGKC.22	READ only	-/down
IGKC.23	READ only	-/down
IGKC.24	READ only	-/down
CGI.38	READ only	-/down
MMP3	READ only	-/down
CGB1	READ only	-/down
SLC26A4	READ only	-/down
LOC91664	READ only	-/down
POP5	READ only	-/down
ITPR2	READ only	-/down
PNOC	READ only	-/down
MAT1A	READ only	-/down
GDF10	READ only	-/down
CDKN2A	READ only	-/down
HLA.41	READ only	-/down
SYTL1	READ only	-/down
LOC91661	READ only	-/down
DHDH	READ only	-/down
HSD17B2	READ only	-/down
NFKBIZ	READ only	-/down
GPR109B	READ only	-/down
LEFTY1	READ only	-/down
COL17A1	READ only	-/down
NFKBIZ.1	READ only	-/down
SMOC2	READ only	-/down
CAPS	READ only	-/down
CDCA7	READ only	-/down
CARD9	READ only	-/down
FZD3	READ only	-/down
FGG	READ only	-/down
PIK3R1	READ only	-/down
LOC339290	READ only	-/down
LOC339290.1	READ only	-/down
FLJ40142	READ only	-/down
FLJ40137	READ only	-/down
PSMB8	READ only	-/down
MUC2	READ only	-/down
SLAMF7	READ only	-/down
SPINK2	READ only	-/down
HKE2	READ only	-/down
C6orf105	READ only	-/down
C10orf117	READ only	-/down
EIF1AY	READ only	-/down
FLJ33069	READ only	-/down
DQX1	READ only	-/down
LOC283683	READ only	-/down
LMNB1	READ only	-/down
APOA5	READ only	-/down
HBB.1	READ only	-/down
UGT2B28	READ only	-/down
FLJ12541	READ only	-/down
LOC253012	READ only	-/down
PRAP1	READ only	-/down
NMI	READ only	-/down
NALP2	READ only	-/down
TBL1XR1	READ only	-/down
TCFL5	READ only	-/down
GPR128	READ only	-/down
CCR2	READ only	-/down
GEMIN7	READ only	-/down
GSR.1	READ only	-/down
ACSL6	READ only	-/down
FLJ32115	READ only	-/down
ZNF600	READ only	-/down
DNMT2	READ only	-/down
HLA.42	READ only	-/down
RPL37	READ only	-/down
IGJ.2	READ only	-/down
IGJ.3	READ only	-/down
LRRC6	READ only	-/down
RHOBTB3	READ only	-/down
FLJ46041.1	READ only	-/down
REG1A	READ only	-/down
CDKN2A.1	READ only	-/down
CGI.39	READ only	-/down
LOC80298	READ only	-/down
HLA.43	READ only	-/down
FLJ11155	READ only	-/down
TM4SF3	READ only	-/down
CTMP	READ only	-/down
PSPC1	READ only	-/down
HLA.44	READ only	-/down
CGB1.1	READ only	-/down
AMICA1	READ only	-/down
CDW52	READ only	-/down
TNFRSF7	READ only	-/down
B3GNT7	READ only	-/down
FLJ12985	READ only	-/down
SNRPN.6	READ only	-/down
SNRPN.7	READ only	-/down
CD1B	READ only	-/down
TCFL5.1	READ only	-/down
CGB2	READ only	-/down
CKMT2	READ only	-/down
CYorf15B	READ only	-/down
PLAC8	READ only	-/down
MMP1	READ only	-/down
KIAA1641	READ only	-/down
HLA.45	READ only	-/down
PSMB9	READ only	-/down
PCK1	READ only	-/down
ACF	READ only	-/down
S100A14	READ only	-/down
CGI.40	READ only	-/down
IDI1.1	READ only	-/down
MS4A6A	READ only	-/down
AFAP.3	READ only	-/down
AFAP.4	READ only	-/down
SPINK4	READ only	-/down
CYP26A1	READ only	-/down
GSR.2	READ only	-/down
PROK2	READ only	-/down
DDX43	READ only	-/down
RPESP	READ only	-/down
RPESP.1	READ only	-/down
C8orf4	READ only	-/down
PRG	READ only	-/down
SNRPN.8	READ only	-/down
SNRPN.9	READ only	-/down
ARHGEF4	READ only	-/down
FLJ25084	READ only	-/down
TCFL5.2	READ only	-/down
DMRT1	READ only	-/down
FGFR1OP2.1	READ only	-/down
IGFALS	READ only	-/down
CGI.41	READ only	-/down
DEFA6	READ only	-/down
KIAA0485	READ only	-/down
CGI.42	READ only	-/down
RBMY1A1.1	READ only	-/down
VPS18	READ only	-/down
AMT	READ only	-/down
RGS2	READ only	-/down
OXCT1	READ only	-/down
LOC284804.1	READ only	-/down
RPL37.1	READ only	-/down
KLRC1	READ only	-/down
PPP1R8	READ only	-/down
RPL10.12	READ only	-/down
RPL10.13	READ only	-/down
CASP1	READ only	-/down
CASP1.1	READ only	-/down
XDH	READ only	-/down
PLAG1	READ only	-/down
TGFBI	READ only	-/down
SNRPN.10	READ only	-/down
SNRPN.11	READ only	-/down
KIF5A.1	READ only	-/down
FLJ90586	READ only	-/down
SGNE1	READ only	-/down
IL6	READ only	-/down
GATM	READ only	-/down
RETNLB	READ only	-/down
DMBT1	READ only	-/down
PSMB9.1	READ only	-/down
TNFRSF6B	READ only	-/down
DERP6	READ only	-/down
CCL13.1	READ only	-/down
TBX3	READ only	-/down
MGC29671	READ only	-/down
SIX6	READ only	-/down
TLR3	READ only	-/down
FLJ31952.2	READ only	-/down
SLC38A5	READ only	-/down
SYTL5	READ only	-/down
RBMY1A1.2	READ only	-/down
TBL1XR1.1	READ only	-/down
HSD17B8	READ only	-/down
FZD7	READ only	-/down
TNFRSF6B.1	READ only	-/down
AFAP.5	READ only	-/down
AFAP.6	READ only	-/down
HLA.46	READ only	-/down
RPESP.2	READ only	-/down
RPESP.3	READ only	-/down
LOC405753	READ only	-/down
FLJ40629	READ only	-/down
C4BPB	READ only	-/down
CGI.43	READ only	-/down
PSMB10	READ only	-/down
SIT	READ only	-/down
RPS4Y1	READ only	-/down
CHGB	READ only	-/down
NR1H4	READ only	-/down
SLC6A15	READ only	-/down
KIF5A.2	READ only	-/down
IGHD.2	READ only	-/down
IGHD.3	READ only	-/down
B3GNT7.1	READ only	-/down
CXCL11	READ only	-/down
MGC27165	READ only	-/down
MGC27165.1	READ only	-/down
MGC27165.2	READ only	-/down
CRYBA2	READ only	-/down
PRSS21	READ only	-/down
CSF2	READ only	-/down
CHGA	READ only	-/down
GJB5	READ only	-/down
GIMAP2	READ only	-/down
RFC3	READ only	-/down
LOC205251	READ only	-/down
LOC123876	READ only	-/down
CLC.1	READ only	-/down
AMPD1	READ only	-/down
BCMP11	READ only	-/down
SOSTDC1	READ only	-/down
HEPH	READ only	-/down
MGC27165.3	READ only	-/down
MGC27165.4	READ only	-/down
MGC27165.5	READ only	-/down
SULT1B1	READ only	-/down
INCA	READ only	-/down
CAPN13	READ only	-/down
TDO2	READ only	-/down
C6orf141	READ only	-/down
CCR6	READ only	-/down
PIGR	READ only	-/down
HLA.47	READ only	-/down
LGALS12	READ only	-/down
HLA.48	READ only	-/down
GBP3	READ only	-/down
PAX3	READ only	-/down
ALS2CR4	READ only	-/down
KRT23	READ only	-/down
SNRPN.12	READ only	-/down
SNRPN.13	READ only	-/down
S100B	READ only	-/down
CGI.44	READ only	-/down
CD69	READ only	-/down
LRIG3	READ only	-/down
TIMP4	READ only	-/down
LOC142678	READ only	-/down
CGI.45	READ only	-/down
DNAJC12	READ only	-/down
S100A2	READ only	-/down
CGI.46	READ only	-/down
KIAA1985	READ only	-/down
CGI.47	READ only	-/down
AKR1C4	READ only	-/down
CXCL1	READ only	-/down
RNF32	READ only	-/down
POU2AF1	READ only	-/down
GSTM3	READ only	-/down
NAT2	READ only	-/down
CASP1.2	READ only	-/down
CASP1.3	READ only	-/down
IL7	READ only	-/down
KIAA1115	READ only	-/down
IF	READ only	-/down
SNRPN.14	READ only	-/down
SNRPN.15	READ only	-/down
TNFRSF17	READ only	-/down
SMPX	READ only	-/down
ADAMDEC1	READ only	-/down
RGN	READ only	-/down
B3GNT7.2	READ only	-/down
PIWIL2	READ only	-/down
CGI.48	READ only	-/down
CES1	READ only	-/down
CGI.49	READ only	-/down
RDHE2	READ only	-/down
ZIC1	READ only	-/down
COX7B2	READ only	-/down
ZNF124	READ only	-/down
C9orf47.1	READ only	-/down
HPN	READ only	-/down
LOC152831	READ only	-/down
PSCDBP	READ only	-/down
ALB	READ only	-/down
C4BPA	READ only	-/down
C10orf89	READ only	-/down
KAZALD1.1	READ only	-/down
KIAA1641.1	READ only	-/down
IGLC2	READ only	-/down
IGLC2.1	READ only	-/down
PI3	READ only	-/down
HSD11B1	READ only	-/down
CLGN	READ only	-/down
ABCA12	READ only	-/down
FCGBP	READ only	-/down
SLC1A7	READ only	-/down
HLA.49	READ only	-/down
ITLN2	READ only	-/down
DEFB103A	READ only	-/down
DHRS9	READ only	-/down
CCND2	READ only	-/down
LOC142678.1	READ only	-/down
S100A12	READ only	-/down
LOC148418	READ only	-/down
SCEL	READ only	-/down
ORM1	READ only	-/down
CALCR	READ only	-/down
FLJ36032.2	READ only	-/down
FLJ36032.3	READ only	-/down
LOC339290.2	READ only	-/down
LOC339290.3	READ only	-/down
TCF7L2.1	READ only	-/down
C6orf150	READ only	-/down
SAA2	READ only	-/down
S100A8	READ only	-/down
UGT2B11.2	READ only	-/down
DKFZP434I216	READ only	-/down
FLJ35843	READ only	-/down
FOXJ1	READ only	-/down
IGHM	READ only	-/down
CGI.50	READ only	-/down
FLJ30473	READ only	-/down
CALML3	READ only	-/down
CGI.51	READ only	-/down
NPPB	READ only	-/down
CGI.52	READ only	-/down
INDO	READ only	-/down
GALNT8	READ only	-/down
WNT10B	READ only	-/down
SAA4	READ only	-/down
GPC3	READ only	-/down
FLJ22789	READ only	-/down
LOC152831.1	READ only	-/down
SLC18A1	READ only	-/down
MYRIP	READ only	-/down
CA1	READ only	-/down
TNRC4	READ only	-/down
MIA	READ only	-/down
CGI.53	READ only	-/down
CGI.54	READ only	-/down
FCER1A	READ only	-/down
MGST1	READ only	-/down
FLJ11036	READ only	-/down
KRTAP4.5	READ only	-/down
SAA1	READ only	-/down
RGS1	READ only	-/down
OLFM4	READ only	-/down
MGC88374	READ only	-/down
RPL10.14	READ only	-/down
RPL10.15	READ only	-/down
HLA.50	READ only	-/down
ARHGAP22	READ only	-/down
RPL37.2	READ only	-/down
SEPP1	READ only	-/down
SYT1	READ only	-/down
TNFRSF10C.1	READ only	-/down
IDI1.2	READ only	-/down
CDH15	READ only	-/down
B2M.1	READ only	-/down
MGC27165.6	READ only	-/down
MGC27165.7	READ only	-/down
MGC27165.8	READ only	-/down
TGFA	READ only	-/down
FLJ32416	READ only	-/down
HS3ST4	READ only	-/down
IL6.1	READ only	-/down
HPN.1	READ only	-/down
SST	READ only	-/down
SCGB2A1	READ only	-/down
RBBP4	READ only	-/down
HLA.51	READ only	-/down
HLA.52	READ only	-/down
IGLC2.2	READ only	-/down
IGLC2.3	READ only	-/down
UBXD3.1	READ only	-/down
ZNF578	READ only	-/down
ABL1	READ only	-/up
KIAA1432	READ only	-/up
RNF38	READ only	-/up
KIAA1432.1	READ only	-/up
MID1	READ only	-/up
ATP6V0C	READ only	-/up
TSK	READ only	-/up
SIPA1	READ only	-/up
FOXP1	READ only	-/up
FBXL11	READ only	-/up
GNAQ.2	READ only	-/up
TNFRSF21	READ only	-/up
MGC12458	READ only	-/up
PRRG1	READ only	-/up
FLJ10159	READ only	-/up
SLC27A1	READ only	-/up
NIN	READ only	-/up
LRRC8	READ only	-/up
UVRAG	READ only	-/up
PARD3	READ only	-/up
KIAA1815	READ only	-/up
TOR1B	READ only	-/up
CYP2U1	READ only	-/up
KIAA0649	READ only	-/up
ZNF135	READ only	-/up
KIF1B	READ only	-/up
VAT1	READ only	-/up
RRAGA	READ only	-/up
IL3RA	READ only	-/up
KLF11	READ only	-/up
BACE1	READ only	-/up
F2R	READ only	-/up
SSX3	READ only	-/up
FSTL1	READ only	-/up
JAZF1	READ only	-/up
PACS1	READ only	-/up
PCDHB12	READ only	-/up
ITGA5	READ only	-/up
RPL10.16	READ only	-/up
PLEKHB1	READ only	-/up
LRP5	READ only	-/up
LOC402778	READ only	-/up
KIF3C	READ only	-/up
GM2A	READ only	-/up
ZBTB16	READ only	-/up
MMRN2	READ only	-/up
TXNIP	READ only	-/up
GPRASP1	READ only	-/up
IL13RA1	READ only	-/up
CPT1A	READ only	-/up
KIRREL	READ only	-/up
FLJ14525	READ only	-/up
IL1R1	READ only	-/up
PPEF1	READ only	-/up
KATNAL1	READ only	-/up
RDS	READ only	-/up
MARK2	READ only	-/up
CGI.55	READ only	-/up
ALDH1B1	READ only	-/up
CKLFSF3	READ only	-/up
FKBP9	READ only	-/up
CUEDC1	READ only	-/up
YPEL3	READ only	-/up
PLXND1	READ only	-/up
KNS2	READ only	-/up
LOC158931	READ only	-/up
NSFL1C	READ only	-/up
NSFL1C.1	READ only	-/up
FLJ31842	READ only	-/up
MMP2.2	READ only	-/up
MS4A1	READ only	-/up
TEF	READ only	-/up
FKSG44	READ only	-/up
TLR5	READ only	-/up
DMRTA1	READ only	-/up
KIAA1190	READ only	-/up
DAB2IP	READ only	-/up
RAB11FIP5	READ only	-/up
HSPA1A.6	READ only	-/up
TAFA5	READ only	-/up
C2orf22	READ only	-/up
SNX24	READ only	-/up
ARRDC4	READ only	-/up
HIC	READ only	-/up
DRE1	READ only	-/up
FLJ10094	READ only	-/up
STX4A	READ only	-/up
CPAMD8	READ only	-/up
UNC5B	READ only	-/up
LRRC15	READ only	-/up
FKBP9.1	READ only	-/up
PTPRZ1	READ only	-/up
TTF1	READ only	-/up
BHLHB2	READ only	-/up
SLC41A1	READ only	-/up
C20orf194	READ only	-/up
TCF4	READ only	-/up
SOX5	READ only	-/up
B4GALT1	READ only	-/up
B4GALT1.1	READ only	-/up
BNC2	READ only	-/up
BNC2.1	READ only	-/up
SETBP1	READ only	-/up
LOC51161	READ only	-/up
GLI2	READ only	-/up
C10orf56	READ only	-/up
ITIH5	READ only	-/up
FOXO1A	READ only	-/up
IL3RA.1	READ only	-/up
ACACB	READ only	-/up
GOLGA2	READ only	-/up
SCAMP5	READ only	-/up
FA2H	READ only	-/up
EPHX1	READ only	-/up
LHFP	READ only	-/up
RNF127	READ only	-/up
GAGEB1	READ only	-/up
KIAA0527	READ only	-/up
CRIM1	READ only	-/up
ABTB2	READ only	-/up
C20orf54	READ only	-/up
C9orf98	READ only	-/up
LEPRE1	READ only	-/up
THY1	READ only	-/up
CALD1	READ only	-/up
ZFPM2	READ only	-/up
LPHN2	READ only	-/up
VCX3	READ only	-/up
FLJ13710	READ only	-/up
WWTR1.2	READ only	-/up
WWTR1.3	READ only	-/up
PRKCQ	READ only	-/up
LOC284412	READ only	-/up
FLJ23867	READ only	-/up
ANKHD1	READ only	-/up
PNMA5	READ only	-/up
FLJ10159.1	READ only	-/up
DKFZp761L1417	READ only	-/up
FBXO25	READ only	-/up
SOX9	READ only	-/up
DHRS10	READ only	-/up
GUCY1B3	READ only	-/up
TCTE1L	READ only	-/up
NAV3	READ only	-/up
HNT	READ only	-/up
PCOLCE	READ only	-/up
FHL3	READ only	-/up
FLT1	READ only	-/up
FLT1.1	READ only	-/up
LEPREL1	READ only	-/up
RAB31	READ only	-/up
MAP6	READ only	-/up
KLHL14	READ only	-/up
CTSL2	READ only	-/up
LOC114990	READ only	-/up
LAMA4	READ only	-/up
HOXB2	READ only	-/up
INM01	READ only	-/up
MGC3113	READ only	-/up
VCX3.1	READ only	-/up
CDH13	READ only	-/up
VCIP135	READ only	-/up
C20orf12	READ only	-/up
GMPR	READ only	-/up
NME7	READ only	-/up
TWIST1	READ only	-/up
IER3	READ only	-/up
WISP1	READ only	-/up
SULF1	READ only	-/up
ITGA3	READ only	-/up
CHPF	READ only	-/up
MGC15730	READ only	-/up
TM4SF10	READ only	-/up
MAFF	READ only	-/up
MAGEE1	READ only	-/up
LAMP2	READ only	-/up
CGI.56	READ only	-/up
MPRG	READ only	-/up
LMO2	READ only	-/up
MICAL	READ only	-/up
PFTK1	READ only	-/up
MYO18A	READ only	-/up
CD164L1	READ only	-/up
PSMB7.2	READ only	-/up
C9orf10OS	READ only	-/up
PCDH18	READ only	-/up
REL	READ only	-/up
KIAA1914	READ only	-/up
BGN	READ only	-/up
TIGD7	READ only	-/up
SESN3	READ only	-/up
CTSD	READ only	-/up
DKK3	READ only	-/up
RUSC2	READ only	-/up
FLJ35220	READ only	-/up
PYGL	READ only	-/up
SESN3.1	READ only	-/up
SYTL4	READ only	-/up
C20orf39	READ only	-/up
PRSS12	READ only	-/up
FLJ14054	READ only	-/up
SHB	READ only	-/up
RPL10.17	READ only	-/up
PLXDC1	READ only	-/up
CACNA1C.2	READ only	-/up
PNMA1	READ only	-/up
CGI.57	READ only	-/up
C9orf10OS.1	READ only	-/up
BOK	READ only	-/up
BNC2.2	READ only	-/up
BNC2.3	READ only	-/up
ALS2CR19	READ only	-/up
CGI.58	READ only	-/up
PSMD5	READ only	-/up
SPARC	READ only	-/up
FAM38B	READ only	-/up
ENPP5	READ only	-/up
FLJ14834	READ only	-/up
PCDHB3	READ only	-/up
SIAT7B	READ only	-/up
TNFSF4	READ only	-/up
NSFL1C.2	READ only	-/up
NSFL1C.3	READ only	-/up
APXL	READ only	-/up
SYNE2	READ only	-/up
RBMS1	READ only	-/up
RBMS1.1	READ only	-/up
CD109	READ only	-/up
CGI.59	READ only	-/up
ARMCX3	READ only	-/up
TBC1D1	READ only	-/up
FAP	READ only	-/up
FLJ11588	READ only	-/up
MITF	READ only	-/up
MGC33607	READ only	-/up
CLDN18	READ only	-/up
FLJ25200	READ only	-/up
CHST10	READ only	-/up
CGI.60	READ only	-/up
SAT	READ only	-/up
TRPS1	READ only	-/up
RNF152	READ only	-/up
DKK3.1	READ only	-/up
ABCC3	READ only	-/up
LOXL2	READ only	-/up
ENTPD3	READ only	-/up
FLT1.2	READ only	-/up
FLT1.3	READ only	-/up
XPNPEP2.2	READ only	-/up
SSX3.1	READ only	-/up
BDNF	READ only	-/up
ARK5	READ only	-/up
TRIB2	READ only	-/up
RAB40B	READ only	-/up
AGPAT4.2	READ only	-/up
NFATC1	READ only	-/up
LOX.2	READ only	-/up
PMP22	READ only	-/up
CGI.61	READ only	-/up
CGI.62	READ only	-/up
DKFZP566N034	READ only	-/up
CGI.63	READ only	-/up
LRG1	READ only	-/up
FLJ31842.1	READ only	-/up
X13CDNA73	READ only	-/up
MGC11256	READ only	-/up
FLJ10916	READ only	-/up
FUCA2	READ only	-/up
DKFZP434H0115	READ only	-/up
NEDD9	READ only	-/up
TRPV4	READ only	-/up
LRRC4	READ only	-/up
IGSF4	READ only	-/up
LOC284412.1	READ only	-/up
TPBG	READ only	-/up
OGFRL1	READ only	-/up
MUC20	READ only	-/up
HS3ST3A1	READ only	-/up
H1F0	READ only	-/up
PECI	READ only	-/up
INCENP	READ only	-/up
SLC6A8	READ only	-/up
CYB5R2	READ only	-/up
FGFR1	READ only	-/up
LOC401022	READ only	-/up
VPREB3	READ only	-/up
HOXD8	READ only	-/up
HIVEP3	READ only	-/up
DNM3	READ only	-/up
LOC286272	READ only	-/up
LOC286272.1	READ only	-/up
SCRG1	READ only	-/up
FLJ37099	READ only	-/up
RBMS1.2	READ only	-/up
RBMS1.3	READ only	-/up
MRPS21	READ only	-/up
THBD	READ only	-/up
RARB	READ only	-/up
CAP2	READ only	-/up
CAPN2	READ only	-/up
EPB41L3	READ only	-/up
SDCBP	READ only	-/up
RAB6IP1	READ only	-/up
FAM46A	READ only	-/up
PROS1	READ only	-/up
PROS1.1	READ only	-/up
FLJ10324	READ only	-/up
C9orf125	READ only	-/up
C10orf107	READ only	-/up
SNCA	READ only	-/up
HTN1	READ only	-/up
TNFAIP6	READ only	-/up
MGC8902	READ only	-/up
PPP1R3C	READ only	-/up
MGC26963	READ only	-/up
RPL10.18	READ only	-/up
FBXO36	READ only	-/up
CTSD.1	READ only	-/up
PRKY	READ only	-/up
GENX	READ only	-/up
EVER2.2	READ only	-/up
PCDHB10	READ only	-/up
LOC90557	READ only	-/up
SIM2	READ only	-/up
IL18R1	READ only	-/up
ADAMTS14	READ only	-/up
TRPC1	READ only	-/up
MGAT3	READ only	-/up
RPL27A	READ only	-/up
MARK1	READ only	-/up
ADRA2A	READ only	-/up
SLC22A3.3	READ only	-/up
RNF125	READ only	-/up
MGC14839	READ only	-/up
ADORA3	READ only	-/up
PCDHB6	READ only	-/up
FLJ11336	READ only	-/up
GPR172B	READ only	-/up
LOC286272.2	READ only	-/up
LOC286272.3	READ only	-/up
FKBP9.2	READ only	-/up
AQP1	READ only	-/up
DKFZP586M1120	READ only	-/up
PROCA1	READ only	-/up
DLC1	READ only	-/up
BST1	READ only	-/up
KISS1	READ only	-/up
HMP19	READ only	-/up
PPARGC1A	READ only	-/up
RORC	READ only	-/up
DNAH7	READ only	-/up
HRBL	READ only	-/up
PRSS11	READ only	-/up
CLIC6	READ only	-/up
RAFTLIN	READ only	-/up
C7orf31	READ only	-/up
TLL2	READ only	-/up
HIP1	READ only	-/up
KLK7	READ only	-/up
SPHK1	READ only	-/up
PCSK5	READ only	-/up
CGI.64	READ only	-/up
APOD	READ only	-/up
ZNF559	READ only	-/up
PTHR2	READ only	-/up
ADCY2	READ only	-/up
LOC401022.1	READ only	-/up
SEZ6L2	READ only	-/up
SIAT7B.1	READ only	-/up
B7.2	READ only	-/up
MOBKL1A	READ only	-/up
WASF3	READ only	-/up
ANKHD1.1	READ only	-/up
PLA1A	READ only	-/up
GLT25D2	READ only	-/up
ZNF543	READ only	-/up
MLF1	READ only	-/up
MCOLN2	READ only	-/up
C6orf168	READ only	-/up
KIAA0931	READ only	-/up
PTHLH	READ only	-/up
B4GALT1.2	READ only	-/up
B4GALT1.3	READ only	-/up
SALL4	READ only	-/up
C20orf103	READ only	-/up
PTGDR	READ only	-/up
LOC339210	READ only	-/up
KIAA0924	READ only	-/up
DKFZp762K222	READ only	-/up
RAPGEF4	READ only	-/up
MGAT3.1	READ only	-/up
PPL	READ only	-/up
MED18	READ only	-/up
SIX4	READ only	-/up
PHYHIP	READ only	-/up
CXCR4	READ only	-/up
STK31	READ only	-/up
GPC1	READ only	-/up
NBEA	READ only	-/up
C10orf81	READ only	-/up
PCDHB7	READ only	-/up
SCUBE2	READ only	-/up
GLI	READ only	-/up
RORA	READ only	-/up
SPON2	READ only	-/up
CGI.65	READ only	-/up
C1QTNF7	READ only	-/up
NOX5	READ only	-/up
RDX	READ only	-/up
SULF2	READ only	-/up
LOC340371	READ only	-/up
MYEF2	READ only	-/up
LOC92017.2	READ only	-/up
RLN2	READ only	-/up
HTR1D	READ only	-/up
SLC26A2	READ only	-/up
C9orf95	READ only	-/up
PF6	READ only	-/up
ACTA2	READ only	-/up
C9orf58	READ only	-/up
FLJ23420	READ only	-/up
PRKAA2	READ only	-/up
GAGEC1	READ only	-/up
INSR	READ only	-/up
TRAM1L1	READ only	-/up
WFDC1	READ only	-/up
USP12	READ only	-/up
LRPAP1	READ only	-/up
SDCBP2	READ only	-/up
SIX1	READ only	-/up
TKTL1	READ only	-/up
DSCR8	READ only	-/up
F5	READ only	-/up
PSMD5.1	READ only	-/up
ANKRD15	READ only	-/up
C9orf24	READ only	-/up
C6orf60	READ only	-/up
LAMB2	READ only	-/up
HOMER2	READ only	-/up
CEACAM1	READ only	-/up
UGCG	READ only	-/up
SLC7A8	READ only	-/up
LIFR	READ only	-/up
PBX3	READ only	-/up
RHBDL6	READ only	-/up
LEF1	READ only	-/up
HS3ST2	READ only	-/up
FAT	READ only	-/up
ITIH5.1	READ only	-/up
PER1	READ only	-/up
RBM11	READ only	-/up
LOC130576	READ only	-/up
PRKAA2.1	READ only	-/up
FTHFD	READ only	-/up
RASGEF1A	READ only	-/up
MGC27277	READ only	-/up
HERC3	READ only	-/up
ATF7IP2	READ only	-/up
CHST7	READ only	-/up
WDR45L	READ only	-/up
TAC1	READ only	-/up
LOC403313	READ only	-/up
CRABP1	READ only	-/up
CHST6	READ only	-/up
MGC12458.1	READ only	-/up
C20orf17	READ only	-/up
C20orf17.1	READ only	-/up
C9orf39	READ only	-/up
FLJ39553	READ only	-/up
PRKX	READ only	-/up
KIAA0040	READ only	-/up
LPXN	READ only	-/up
EVA1	READ only	-/up
RNF152.1	READ only	-/up
PTPLA	READ only	-/up
A4GALT	READ only	-/up
OSBPL10	READ only	-/up
OSBPL10.1	READ only	-/up
MATN3	READ only	-/up
PIR	READ only	-/up
FOXD4	READ only	-/up
KCNJ5	READ only	-/up
ELAVL4	READ only	-/up
MAOB	READ only	-/up
C9orf61	READ only	-/up
DKFZp434E2321	READ only	-/up
PLEKHH2	READ only	-/up
SIAT1	READ only	-/up
EPHX1.1	READ only	-/up
NRGN	READ only	-/up
PTRF	READ only	-/up
RORA.1	READ only	-/up
RPL27A.1	READ only	-/up
STARD13	READ only	-/up
LOC345667	READ only	-/up
USP12.1	READ only	-/up
CGI.66	READ only	-/up
FMO4	READ only	-/up
LOC157378	READ only	-/up
MGC22773	READ only	-/up
PCSK4	READ only	-/up
ITGBL1.2	READ only	-/up
ITGBL1.3	READ only	-/up
NMU	READ only	-/up
C6orf168.1	READ only	-/up
C6orf148	READ only	-/up
C6orf148.1	READ only	-/up
SIAT4A	READ only	-/up
UGCG.1	READ only	-/up
SEMA3F	READ only	-/up
ATP6V0A4	READ only	-/up
LHX2	READ only	-/up
SLC1A2	READ only	-/up
TM4SF1	READ only	-/up
TCF7L1	READ only	-/up
FOXD4.1	READ only	-/up
AMOTL1	READ only	-/up
CTAG2	READ only	-/up
KIAA1622	READ only	-/up
CCNB3	READ only	-/up
HOXD3	READ only	-/up
FLJ10986	READ only	-/up
FLJ10986.1	READ only	-/up
GPR114	READ only	-/up
HERC3.1	READ only	-/up
LPL	READ only	-/up
TRIM63	READ only	-/up
ALDH1A3	READ only	-/up
FLJ39630	READ only	-/up
PPP3R1	READ only	-/up
CGI.67	READ only	-/up
RIBC2	READ only	-/up
TACC1	READ only	-/up
C13orf22	READ only	-/up
TMEM31	READ only	-/up
STS	READ only	-/up
NDRG4	READ only	-/up
IL17R	READ only	-/up
GAGED3	READ only	-/up
MICAL.1	READ only	-/up
HRASLS3	READ only	-/up
TCEA2	READ only	-/up
SERPINA5	READ only	-/up
FLJ13848	READ only	-/up
FLJ20522	READ only	-/up
LARGE	READ only	-/up
UGCGL1	READ only	-/up
CGI.68	READ only	-/up
PCSK5.1	READ only	-/up
ZNF256	READ only	-/up
EGF	READ only	-/up
COMP	READ only	-/up
CGI.69	READ only	-/up
GULP1	READ only	-/up
C6orf148.2	READ only	-/up
C6orf148.3	READ only	-/up
NOL4	READ only	-/up
SLC2A1	READ only	-/up
PROS1.2	READ only	-/up
PROS1.3	READ only	-/up
MICAL.2	READ only	-/up
HIRA	READ only	-/up
RPL10.19	READ only	-/up
TMEM25	READ only	-/up
PPIL6	READ only	-/up
PARVB	READ only	-/up
LOC387758	READ only	-/up
GPT2	READ only	-/up
RLN3R2	READ only	-/up
FAM8A1	READ only	-/up
IGFBP2	READ only	-/up
ELN	READ only	-/up
C20orf17.2	READ only	-/up
C20orf17.3	READ only	-/up
MELK	READ only	-/up
LOC283985	READ only	-/up
LOC389458	READ only	-/up
GJB6	READ only	-/up
LRPAP1.1	READ only	-/up
HIP1.1	READ only	-/up
NME7.1	READ only	-/up
SERPINA3	READ only	-/up
PIK3AP1	READ only	-/up
FLT1.4	READ only	-/up
FLT1.5	READ only	-/up
SYT13	READ only	-/up
MAGI1	READ only	-/up
MGC52057	READ only	-/up
EMX2	READ only	-/up
MYO1D	READ only	-/up
FBXO25.1	READ only	-/up
NOVA1	READ only	-/up
LRRN5	READ only	-/up
GATA4	READ only	-/up
PTPRD	READ only	-/up
C20orf114	READ only	-/up
CGI.70	READ only	-/up
TMEM27	READ only	-/up
FLJ10986.2	READ only	-/up
FLJ10986.3	READ only	-/up
IL12A	READ only	-/up
KDELC2	READ only	-/up
FLJ20010	READ only	-/up
KCNK10	READ only	-/up
MGC17986	READ only	-/up
BARX1	READ only	-/up
LRRN5.1	READ only	-/up
IGFBP5	READ only	-/up
GENX.1	READ only	-/up
KCNK1	READ only	-/up
HOXD1	READ only	-/up
RDX.1	READ only	-/up
OSBPL10.2	READ only	-/up
OSBPL10.3	READ only	-/up
BGR	READ only	-/up
SPFH2	READ only	-/up
C16orf28	READ only	-/up
ZNF304	READ only	-/up
EPS8L1	READ only	-/up
MGC5356	READ only	-/up
SORBS1	READ only	-/up
PNMA3	READ only	-/up
TPD52L1	READ only	-/up
KCNK13	READ only	-/up
MRPS21.1	READ only	-/up
GALNT12	READ only	-/up
CGI.71	READ only	-/up
CGI.72	READ only	-/up
CST6	READ only	-/up
CGI.73	READ only	-/up
PFN2	READ only	-/up
CGI.74	READ only	-/up
UPK3A	READ only	-/up
PTGES	READ only	-/up
CNN1	READ only	-/up
MFI2	READ only	-/up
PGM1	READ only	-/up
C9orf154	READ only	-/up
MGC12458.2	READ only	-/up
FKSG44.1	READ only	-/up
LOC253981	READ only	-/up
GALNT13	READ only	-/up
CD24.2	READ only	-/up
LOC115749	READ only	-/up
LOC285141	READ only	-/up
ALS2CR19.1	READ only	-/up
CGI.75	READ only	-/up
ANKHD1.2	READ only	-/up
HOXC8	READ only	-/up
SLC1A2.1	READ only	-/up
RAG1	READ only	-/up
CGI.76	READ only	-/up
QSCN6	READ only	-/up
PFKFB3	READ only	-/up
PTPN7	READ only	-/up
TEF.1	READ only	-/up
CBX6	READ only	-/up
KCNJ5.1	READ only	-/up
INSR.1	READ only	-/up
KNS2.1	READ only	-/up
NTRK2.2	READ only	-/up
FLJ39630.1	READ only	-/up
MS4A8B	READ only	-/up
HPSE	READ only	-/up
ZNF556	READ only	-/up
ADRA2C	READ only	-/up
OSTalpha	READ only	-/up
SRrp35	READ only	-/up
SCRN1	READ only	-/up
LAMA2	READ only	-/up
SPACA4	READ only	-/up
KIAA0980	READ only	-/up
GPR110	READ only	-/up
SOX21	READ only	-/up
SLC4A3	READ only	-/up
SH3MD2	READ only	-/up
CRABP1.1	READ only	-/up
FLJ13848.1	READ only	-/up
FOXC1	READ only	-/up
KISS1.1	READ only	-/up
ANKRD20A	READ only	-/up
SYN3	READ only	-/up
SEMA3D	READ only	-/up
C7orf32	READ only	-/up
FBI4	READ only	-/up
C12orf2	READ only	-/up
PPP1R14C	READ only	-/up
DEFB1	READ only	-/up
LOC147645	READ only	-/up
CGI.77	READ only	-/up
[truncated: 34 more rows]
